# Supplementary material for: Synthesis and Biological Evaluation of Octahydroquinazolinones as Phospholipase A2, and Protease Inhibitors: Experimental and Theoretical Exploration
Source: Molecules. 2023 Feb 17;28(4):1944. doi: 10.3390/molecules28041944 (PMC9963251; doi:10.3390/molecules28041944)
Supplement: Supplementary file 1 [file molecules-28-01944-s001.zip]

Archive with 1 entries (1 files):
- molecules-2198334-supplementary.pdf
